# Supplementary material for: Status and forecast of leprosy in the still endemic province of Formosa in northern Argentina
Source: PLoS Negl Trop Dis. 2021 Jan 5;15(1):e0008881. doi: 10.1371/journal.pntd.0008881 (PMC7785118; doi:10.1371/journal.pntd.0008881)
Supplement: S1 Table — (XLSX) [file pntd.0008881.s002.xlsx]

## Sheet: Hoja1
S1: Number of New case of leprosy (NCL) by sex and age group in time period 2002-2016 in Formosa
			NCL by sex		NCL by age group
	Years	NCL	Men	Women	0-14	15-44	45-64	65+
	2002	71	42	29	0	32	31	8
	2003	62	37	25	0	23	25	14
	2004	56	26	30	2	22	23	9
	2005	54	37	17	3	24	16	11
	2006	52	33	19	1	21	22	8
	2007	52	35	17	0	25	13	14
	2008	71	43	28	0	22	29	20
	2009	35	22	13	0	17	12	6
	2010	53	30	23	0	18	20	15
	2011	45	27	18	1	15	20	9
	2012	28	16	12	0	14	8	6
	2013	29	16	13	0	11	9	8
	2014	37	27	10	3	11	18	5
	2015	36	23	13	0	11	16	9
	2016	32	19	13	0	9	16	7
	Total	713	433	280	10	275	278	149
